# Supplementary material for: Association of the IGF1 5′UTR Polymorphism in Meat-Type Sheep Breeds Considering Growth, Body Size, Slaughter, and Meat Quality Traits in Turkey
Source: Vet Sci. 2023 Apr 2;10(4):270. doi: 10.3390/vetsci10040270 (PMC10146731; doi:10.3390/vetsci10040270)
Supplement: Supplementary file 1 [file vetsci-10-00270-s001.zip]

Archive with 1 entries (1 files):
- vetsci-2257997-supplementary.pdf
